# Supplementary material for: Phytochemical Profiling, In Vitro Biological Activities, and In Silico Molecular Docking Studies of Dracaena reflexa
Source: Molecules. 2022 Jan 28;27(3):913. doi: 10.3390/molecules27030913 (PMC8838819; doi:10.3390/molecules27030913)
Supplement: Supplementary file 1 [file molecules-27-00913-s001.zip]

Archive with 1 entries (1 files):
- molecules-1535290-supplementary.pdf
